# Supplementary material for: Novel proteins associated with risk for coronary heart disease or stroke among postmenopausal women identified by in-depth plasma proteome profiling
Source: Genome Med. 2010 Jul 28;2(7):48. doi: 10.1186/gm169 (PMC2923740; doi:10.1186/gm169)
Supplement: Additional file 3 — Table S2. CHD case versus control log-transformed concentration ratios for all quantified proteins. [file gm169-S3.XLS]

## Sheet: add_Supp_Table2_bw
Supplementary Table 2. CHD case versus control log-transformed concentration ratios for all quantified proteins
Protein	Log(base2) Case vs. Control Ratio	P-valuea	FDRa	Total peptidesb	Unique peptidesc	Total quantified peptidesd	Unique quantified peptidese	IPI identifiersf
B2M	0.211797	5.1e-05	0.017553	461	30	224	3	IPI00004656
ORM1	0.12021	0.000182	0.031532	17992	64	2885	3	IPI00022429
IGFALS	-0.112431	0.000384	0.044269	2150	159	406	3	IPI00020996
THBS1	-0.632172	0.001335	0.074946	1070	127	290	16	IPI00296099
LPA	0.347292	0.001384	0.074946	3316	220	1894	26	IPI00029168
CFD	0.210494	0.001406	0.074946	738	61	220	5	IPI00019579;IPI00165972
PRG4	0.232394	0.001516	0.074946	2943	165	963	10	IPI00655976; IPI00656092
GPX3	-0.223538	0.003082	0.133292	658	50	69	1	IPI00026199
IGFBP1	0.423287	0.003806	0.146329	173	32	45	3	IPI00031086;IPI00554663
MST1	-0.306233	0.005923	0.204936	1542	185	576	22	IPI00292218;IPI00555830
ITIH2	-0.140113	0.007857	0.247145	11593	222	524	1	IPI00305461;IPI00619918
ENO1	-0.418483	0.009499	0.254877	228	67	22	2	IPI00465248
C9	0.082672	0.009886	0.254877	5718	152	1799	12	IPI00022395
SFTPB	0.551208	0.011214	0.254877	11	7	5	3	IPI00296083
FHL1	-0.481481	0.011644	0.254877	58	26	27	6	IPI00014398;IPI00029028;IPI00055606;IPI00639828;IPI00641404;IPI00643324;IPI00644118;IPI00644668;IPI00645286;IPI00647207
CRISP3	0.146888	0.011786	0.254877	174	26	96	6	IPI00004798
SERPIND1	0.210148	0.017632	0.333904	4015	155	265	3	IPI00292950
CD5L	0.151951	0.018078	0.333904	2357	87	1546	16	IPI00025204
SOD3	0.453168	0.018336	0.333904	115	42	33	3	IPI00027827
TPI1	-0.143672	0.023186	0.40111	390	76	132	4	IPI00465028; IPI00451401
C1QB	-0.105905	0.027112	0.406867	2703	51	373	2	IPI00218746;IPI00477992
ATRN	-0.150846	0.027373	0.406867	3124	183	1214	16	IPI00027235;IPI00162735;IPI00218461;IPI00218462;IPI00478671
INHBE	0.384355	0.028441	0.406867	28	17	8	2	IPI00011036
CHRDL2	-0.646667	0.028664	0.406867	15	10	6	3	IPI00307781;IPI00449244
LIMS1	-0.411604	0.031762	0.406867	97	23	56	5	IPI00007634;IPI00244212;IPI00555886
VASP	-0.498879	0.0356	0.406867	115	40	21	2	IPI00301058
C8A	0.170346	0.035892	0.406867	4739	132	2341	11	IPI00011252;IPI00414018
C2	-0.230274	0.036052	0.406867	2782	194	640	9	IPI00303963
CD14	0.105133	0.036142	0.406867	1156	79	282	4	IPI00029260
GC	-0.045134	0.036395	0.406867	51646	197	25571	26	IPI00555812
MTPN	-0.240287	0.037221	0.406867	74	23	32	3	IPI00179589
SERPINGF2	-0.110248	0.038344	0.406867	4509	144	720	2	IPI00029863
ACTA2	-1.22	0.038805	0.406867	187	11	8	1	IPI00008603
TAGLN2	-0.186088	0.042578	0.433296	631	88	60	3	IPI00550363;IPI00647915
FERMT3	-0.56	0.046165	0.453575	243	64	4	2	IPI00216699;IPI00397834
F12	-0.1467	0.047193	0.453575	6314	161	2587	17	IPI00019581
AFM	-0.076388	0.04897	0.457935	11895	246	2488	17	IPI00019943
CFHR2	0.079885	0.050502	0.459833	2931	70	1030	7	IPI00006154;IPI00218949
JAG1	-0.566667	0.053036	0.465178	14	8	9	3	IPI00099650
EGFR	-0.187619	0.053778	0.465178	52	28	21	6	IPI00018274;IPI00221346;IPI00221347;IPI00221348
CCL16	0.588889	0.057046	0.465406	17	6	9	2	IPI00006717
CORO1A	-0.558333	0.057531	0.465406	77	14	6	1	IPI00010133;IPI00642725
A1BG	-0.056011	0.060076	0.465406	11440	127	2474	4	IPI00022895; IPI00644018
KLKB1	-0.088265	0.060601	0.465406	6452	197	3259	18	IPI00008558;IPI00654888
ARHGDIB	-0.154274	0.061468	0.465406	401	50	36	2	IPI00003817
ALDOA	-0.364869	0.061875	0.465406	181	69	28	6	IPI00465439;IPI00549682
CFHR5	0.075255	0.06486	0.477478	1103	107	681	17	IPI00006543
PI16	0.084457	0.066391	0.478567	2051	70	690	5	IPI00301143; IPI00446210
FCGBP	0.180105	0.069263	0.484934	553	151	234	26	IPI00242956
PROC	0.110213	0.070077	0.484934	950	81	291	5	IPI00021817
CCL18	-0.45125	0.079261	0.537734	15	3	8	1	IPI00026183
TIMP1	1.24453	0.082427	0.543025	14	9	6	4	IPI00032292;IPI00552089;IPI00642739
CAP1	-0.271316	0.086147	0.543025	129	47	22	2	IPI00008274;IPI00639931
HP	1.318	0.089343	0.543025	30	15	5	4	IPI00431645;IPI00641737
CFHR4	0.149758	0.090042	0.543025	159	31	90	5	IPI00554672
ADAMTSL4	-0.110546	0.092302	0.543025	374	82	172	9	IPI00374068;IPI00550741
PLEK	-0.266878	0.093513	0.543025	807	58	29	3	IPI00306311
CLEC3B	-0.067739	0.093761	0.543025	1024	64	413	6	IPI00009028
SPARCL1	-0.085134	0.094099	0.543025	843	112	205	7	IPI00296777
NAP1L1	-0.225783	0.095071	0.543025	177	55	27	3	IPI00023860
REG3A	0.461429	0.096384	0.543025	10	6	7	2	IPI00029039
FBLN1	-0.137621	0.09772	0.543025	3622	128	1665	11	IPI00218803;IPI00296534; IPI00296537
CFHR1	0.06552	0.098875	0.543025	7597	88	2267	9	IPI00011264
C8B	0.138789	0.105508	0.543075	3956	173	1272	11	IPI00294395
SHBG	-0.191302	0.105847	0.543075	707	103	83	4	IPI00023019
CFL1	-0.131036	0.106427	0.543075	912	53	242	8	IPI00012011
C5	-0.122594	0.107721	0.543075	4148	380	770	16	IPI00032291
F2	-0.036565	0.107843	0.543075	40845	195	24886	25	IPI00019568
LILRA3	0.172078	0.108301	0.543075	101	31	23	4	IPI00329104;IPI00655984
HSPA8	-0.47	0.117404	0.580312	183	62	7	1	IPI00003865
LDHA	-0.210568	0.12244	0.581574	57	27	22	1	IPI00217966;IPI00607708
PGLYRP2	-0.047384	0.122462	0.581574	6536	126	1735	6	IPI00163207;IPI00394992
CLIC1	-0.227375	0.122702	0.581574	175	44	52	4	IPI00010896;IPI00554767;IPI00640424;IPI00640548;IPI00646484;IPI00647593
MBL2	0.193888	0.127014	0.588539	342	63	39	3	IPI00004373
PEAR1	-0.803862	0.127574	0.588539	7	7	5	5	IPI00154858
VTN	0.044554	0.132134	0.590253	20520	120	7637	7	IPI00298971
LDHB	-0.179662	0.132671	0.590253	114	36	29	1	IPI00219217
NOTCH2	-0.335238	0.133063	0.590253	55	28	37	11	IPI00297655;IPI00335544;IPI00397787;IPI00450962;IPI00515007
APOH	0.050253	0.136372	0.597274	23301	121	13269	18	IPI00298828
SPON1	0.315556	0.138532	0.599151	15	5	9	2	IPI00171473
VCP	-0.289722	0.142317	0.607922	80	45	12	3	IPI00022774;IPI00478540
CD248	0.222907	0.145148	0.612452	50	24	21	3	IPI00006971
SRGN	-0.127143	0.1541	0.629275	136	15	28	2	IPI00019372
PTPRC	-0.337333	0.154158	0.629275	39	18	15	2	IPI00155168;IPI00306325;IPI00645319
TPM4	-0.514836	0.154591	0.629275	426	73	31	3	IPI00010779; IPI00216975
LILRB5	0.73	0.158231	0.629468	13	7	4	3	IPI00009961;IPI00179120;IPI00376862
APOE	0.115468	0.159529	0.629468	5205	161	526	1	IPI00021842
THBS4	-0.142843	0.160096	0.629468	163	40	88	7	IPI00328550
ATP6V1G1	-0.227143	0.164315	0.638799	13	5	7	1	IPI00025285
OAF	-0.224607	0.167438	0.643704	171	42	15	3	IPI00328703
ACTB	-0.143602	0.171601	0.650363	4727	126	604	2	IPI00021439;IPI00021440;IPI00642997;IPI00644165
APCS	0.43	0.178755	0.650363	2270	58	7	1	IPI00022391
ECM1	-0.107666	0.180483	0.650363	3213	191	918	16	IPI00003351;IPI00645849
ACTR3	-0.115405	0.181328	0.650363	59	15	37	2	IPI00028091
IGFBP6	-0.335198	0.181738	0.650363	210	35	70	8	IPI00029235
VNN1	0.2	0.182184	0.650363	29	7	12	1	IPI00030871
ADAMTSL2	0.147959	0.182327	0.650363	150	41	50	5	IPI00644346
GP5	1.106	0.186867	0.655847	17	10	5	3	IPI00027410
PLA2G7	0.226667	0.187656	0.655847	46	15	21	1	IPI00011588
SERPINA10	0.060328	0.200109	0.692376	832	97	86	1	IPI00007199
GSN	-0.081419	0.205491	0.703959	22855	226	683	3	IPI00026314
MASP1	0.152872	0.209266	0.709863	675	75	165	10	IPI00299307; IPI00290283
CST3	0.194278	0.220947	0.741537	407	35	22	3	IPI00032293
PLG	-0.03741	0.223316	0.741537	34559	315	18880	44	IPI00019580
LTF	0.36	0.227069	0.741537	29	21	8	5	IPI00298860
MMRN2	0.35	0.227176	0.741537	10	6	4	1	IPI00015525
CFHR3	0.077242	0.229374	0.741713	2089	59	431	6	IPI00027507
FGA	-0.072001	0.238929	0.763138	67185	252	7260	6	IPI00021885
C1QC	-0.035471	0.242155	0.763138	2585	49	367	4	IPI00022394;IPI00645196
ZYX	-0.214408	0.245475	0.763138	900	97	102	5	IPI00020513
EPHA1	0.166	0.248158	0.763138	16	8	10	3	IPI00294250
MUTED;TXNDC5	-0.218652	0.250655	0.763138	18	3	11	2	IPI00171438;IPI00395646;IPI00643645
IGFBP2	-0.232165	0.250898	0.763138	483	68	276	10	IPI00297284
TIMP2	0.34712	0.251438	0.763138	56	23	19	5	IPI00027166
FGL2	0.185426	0.254086	0.764468	6	3	5	1	IPI00030075
CALR	-0.177766	0.259573	0.774245	207	46	54	3	IPI00020599
PIK3IP1	-0.808437	0.267135	0.787134	20	8	10	1	IPI00298388;IPI00384770
CSRP1	-0.239301	0.268445	0.787134	174	35	46	6	IPI00442073
C3	-0.050601	0.275401	0.795269	159650	713	14114	44	IPI00164623
ENPP2	-0.190476	0.27718	0.795269	85	40	21	3	IPI00156171;IPI00303210
LASP1	-0.196667	0.278943	0.795269	162	45	6	2	IPI00000861;IPI00386803
ASGR2	0.133333	0.283907	0.795269	23	13	12	2	IPI00011155;IPI00150200;IPI00220266
TNC	0.328333	0.284633	0.795269	16	11	6	3	IPI00031008;IPI00220211;IPI00220212;IPI00220213;IPI00220214;IPI00220216
ITIH1	-0.058936	0.287094	0.795269	8234	171	634	5	IPI00292530; IPI00383338
CD44	0.10814	0.287308	0.795269	523	33	49	2	IPI00297160;IPI00305064;IPI00418465;IPI00419219
BTD	-0.172679	0.300234	0.818905	572	64	56	4	IPI00218413
LEAP2	0.23	0.303538	0.818905	10	2	6	1	IPI00056309;IPI00385251
EFEMP1	-0.137505	0.310212	0.818905	718	64	491	11	IPI00029658;IPI00220813;IPI00220814;IPI00220815
CPN1	-0.056729	0.310228	0.818905	1468	89	166	3	IPI00010295
SERPINC1	0.02752	0.31124	0.818905	35041	154	2767	3	IPI00032179; IPI00165421
LCAT	0.093183	0.312982	0.818905	517	62	95	3	IPI00022331
APOD	-0.056883	0.31396	0.818905	4965	52	2051	4	IPI00006662
SEPP1	0.141912	0.314782	0.818905	740	57	17	1	IPI00029061
LYZ	0.04804	0.32311	0.834299	513	48	131	4	IPI00019038
FGB	-0.073073	0.331812	0.850266	109636	204	31131	12	IPI00298497
YWHAG	-0.149554	0.340637	0.850266	126	38	7	2	IPI00220642
FLNA	1.52357	0.341975	0.850266	137	62	20	7	IPI00302592;IPI00333541;IPI00644576
GAPDH	-0.194679	0.344635	0.850266	236	61	39	2	IPI00219018
APOB	-0.087556	0.345004	0.850266	8010	1143	277	12	IPI00022229
COMP	-0.051866	0.345895	0.850266	1001	108	546	22	IPI00028030
APLP1	-0.35	0.346496	0.850266	7	2	4	1	IPI00020012;IPI00607600;IPI00641817
CFI	0.076192	0.35784	0.87192	13430	175	6790	18	IPI00291867
HLA-DRB5g	-0.304242	0.362834	0.872355	54	11	29	1	IPI00019449;IPI00289860
ACTN1	-0.174286	0.363061	0.872355	154	67	7	3	IPI00013508
GSTO1	-0.26	0.369016	0.880547	98	35	7	2	IPI00019755;IPI00642936
PF4	0.063262	0.372221	0.882112	826	26	352	5	IPI00022446
C4A	0.049511	0.380101	0.89466	44546	492	10999	22	IPI00640742; IPI00643525; IPI00644600
SH3BGRL2	-0.159903	0.383994	0.897716	6	4	4	1	IPI00412272
NOTCH1	-0.15189	0.389476	0.899839	86	30	53	10	IPI00412982;IPI00513960
C1QA	-0.06232	0.396697	0.899839	1385	25	113	2	IPI00022392
ORM2	0.038484	0.404155	0.899839	10085	66	1873	3	IPI00020091
YWHAB	0.121433	0.407258	0.899839	197	43	39	2	IPI00216318
PI3	0.0975	0.409637	0.899839	18	6	12	3	IPI00021434
SCGB3A1	-0.1175	0.413732	0.899839	11	4	8	1	IPI00066193
IGF1	0.073705	0.417656	0.899839	171	19	97	4	IPI00001610;IPI00433029
KNG1	0.043814	0.42014	0.899839	29468	202	11007	19	IPI00032328; IPI00215894
PDLIM1	-0.113645	0.420948	0.899839	611	102	179	7	IPI00010414
FCGR2A	-0.116921	0.427921	0.899839	26	7	10	1	IPI00023505;IPI00646445
SELP	-0.292993	0.428626	0.899839	25	17	17	5	IPI00295339;IPI00514233;IPI00643835;IPI00644144;IPI00646956
IL6R	0.145	0.429011	0.899839	14	3	8	1	IPI00031171;IPI00413309
FOLR2	0.191842	0.429258	0.899839	7	5	4	2	IPI00025755
SOD1	-0.262358	0.430508	0.899839	42	17	17	3	IPI00218733
C6orf115	-0.150851	0.430663	0.899839	8	4	5	1	IPI00374316
LCP1	0.242083	0.431937	0.899839	100	54	9	4	IPI00010471
CD163	0.356613	0.432415	0.899839	98	26	59	10	IPI00104074;IPI00513892
CLTB	-0.133643	0.433862	0.899839	19	9	8	1	IPI00014589;IPI00216472
CHL1	0.089013	0.435636	0.899839	335	88	66	9	IPI00299059
HAVCR2	0.122	0.44258	0.899839	10	7	5	1	IPI00154807;IPI00383032;IPI00651768
CFP	0.026883	0.44485	0.899839	3857	86	2160	15	IPI00021364
PODXL	0.275641	0.445847	0.899839	64	14	39	1	IPI00299116;IPI00604773
ERP44	0.284118	0.447316	0.899839	42	24	17	4	IPI00401264
HINT1	0.348557	0.447319	0.899839	11	7	6	1	IPI00239077
ALCAM	0.146	0.453903	0.904415	23	15	5	2	IPI00015102
SPON2	0.185	0.454822	0.904415	5	3	4	1	IPI00305975;IPI00386302
HSPG2	0.105171	0.459641	0.904481	107	55	58	12	IPI00024284
SERPING1	-0.133372	0.460083	0.904481	6219	112	299	4	IPI00291866
FETUB	-0.021954	0.468542	0.915906	1969	87	668	9	IPI00005439;IPI00550349
PKM2	0.186564	0.474034	0.921437	105	34	11	4	IPI00220644
STC2	0.182	0.487772	0.937625	8	4	5	1	IPI00008780;IPI00642650
PPIA	0.117318	0.487782	0.937625	121	43	30	3	IPI00419585
PAPLN	-0.095	0.49862	0.941428	51	18	24	6	IPI00294705
LSAMP	0.174524	0.500838	0.941428	22	13	4	2	IPI00013303
PDIA3	-0.131667	0.503185	0.941428	159	71	6	1	IPI00025252
MMP2	0.111639	0.505431	0.941428	73	26	17	3	IPI00027780
HABP2	0.066888	0.505465	0.941428	3122	98	1703	12	IPI00041065
SH3BGRL3	0.147205	0.506086	0.941428	57	23	5	1	IPI00010402
VASN	-0.211476	0.509693	0.943069	461	68	11	1	IPI00395488
C8G	0.015251	0.518023	0.947415	2276	70	538	5	IPI00011261
CEACAM1	0.070473	0.522292	0.947415	55	17	16	2	IPI00009938;IPI00184844;IPI00385428;IPI00641900;IPI00644390
C1R	0.025661	0.523338	0.947415	9713	203	4321	16	IPI00296165
RNASE1	-0.145316	0.527814	0.947415	739	32	507	4	IPI00014048
CCL14	-0.194351	0.529011	0.947415	64	14	31	4	IPI00003375;IPI00215742
F13B	0.04144	0.531385	0.947415	2882	191	1583	27	IPI00007240
CP	-0.043186	0.535414	0.947415	40903	325	5278	18	IPI00017601
AZGP1	-0.243857	0.537644	0.947415	35	22	5	2	IPI00166729
ATF6B	0.057697	0.539849	0.947415	80	36	29	2	IPI00004084;IPI00221087;IPI00647799
ROBO4	-0.09375	0.540841	0.947415	13	7	8	2	IPI00103871;IPI00179778;IPI00418144;IPI00418145;IPI00418146
GOLM1	0.131821	0.542163	0.947415	144	59	7	2	IPI00171411
FBN1	-0.066553	0.550236	0.948246	544	143	366	35	IPI00328113
APP	0.051525	0.555487	0.948246	71	16	40	2	IPI00006608;IPI00219183;IPI00219185;IPI00219186;IPI00219187;IPI00394658;IPI00412568;IPI00412681;IPI00412924
IGFBP5	-0.055232	0.557403	0.948246	355	59	61	5	IPI00029236
LUM	0.027193	0.558468	0.948246	2761	83	95	1	IPI00020986
IPI00019591	0.015299	0.565366	0.948246	28383	241	11634	13	IPI00019591
HSPA1B;HSPA1A	-0.19	0.565942	0.948246	80	36	4	2	IPI00304925;IPI00514377;IPI00643932
ITIH4	-0.059521	0.566163	0.948246	26120	236	1910	5	IPI00218192; IPI00294193
TFPI	0.096973	0.56977	0.948246	77	29	29	4	IPI00021834;IPI00218184;IPI00555718
COL1A1	0.073817	0.571824	0.948246	38	17	18	1	IPI00297646
SLC39A14	-0.237083	0.572463	0.948246	10	5	6	1	IPI00014236;IPI00303452;IPI00479918
MEGF9	-0.061413	0.576802	0.948246	63	21	38	8	IPI00401283
SIRPA	-0.136176	0.580371	0.948246	12	7	5	2	IPI00332887;IPI00375705;IPI00479267;IPI00656087;IPI00656113
PEBP1	-0.041774	0.580787	0.948246	114	45	17	2	IPI00219446
IGFBP4	-0.070776	0.583231	0.948246	243	41	135	7	IPI00305380
HRG	0.022072	0.585304	0.948246	16708	156	2405	8	IPI00022371
TFF3	0.285	0.586488	0.948246	5	2	4	1	IPI00018909
LTBP1	-0.116444	0.59048	0.950261	145	54	53	11	IPI00220249;IPI00302679;IPI00410152
PON1	0.044614	0.595494	0.953893	4031	109	454	2	IPI00555746; IPI00218732
S100A8	0.109438	0.601719	0.956809	115	23	48	1	IPI00007047
FGG	-0.035919	0.60724	0.956809	60086	182	17519	14	IPI00021891;IPI00219713
APOM	-0.027556	0.611163	0.956809	2758	87	318	5	IPI00030739; IPI00645213
DBH	0.062817	0.620208	0.956809	282	75	55	4	IPI00171678
PZP	-0.028954	0.622405	0.956809	11142	257	4206	8	IPI00025426
BCHE	0.021383	0.622679	0.956809	879	89	222	1	IPI00025864
DEFA1;LOC728358	-0.070446	0.632994	0.956809	117	23	63	4	IPI00005721;IPI00021827
C4B	0.031463	0.636941	0.956809	52328	562	12617	21	IPI00418163
CPB2	-0.030326	0.637131	0.956809	978	89	246	4	IPI00329775
ABI3BP	-0.051262	0.637714	0.956809	302	55	80	4	IPI00419966;IPI00440822;IPI00440824;IPI00440825
MAPRE1	-0.111159	0.642012	0.956809	65	26	6	1	IPI00017596
PCSK9	-0.050283	0.643212	0.956809	160	55	24	2	IPI00387168
CFH	0.012837	0.647339	0.956809	102897	431	51235	52	IPI00556148
ANGPTL3	0.0775	0.648581	0.956809	67	24	8	1	IPI00004957
C4BPA	-0.034587	0.6521	0.956809	31913	201	17668	27	IPI00021727
MFAP5	-0.0795	0.65223	0.956809	34	9	20	3	IPI00012832
CPN2	-0.053609	0.662603	0.956809	425	85	63	4	IPI00479116
AHSG	0.013376	0.662679	0.956809	30556	92	14374	14	IPI00022431
MARCO	0.065788	0.666101	0.956809	53	19	30	3	IPI00009521
NOTCH3	0.20353	0.667492	0.956809	52	27	31	10	IPI00029819
NCAM1	-0.148381	0.669626	0.956809	10	4	4	1	IPI00185362;IPI00220737;IPI00411478;IPI00435020;IPI00555628
NPC2	0.078755	0.670922	0.956809	10	6	6	1	IPI00301579
IGF2	-0.018908	0.677185	0.956809	246	20	155	2	IPI00001611;IPI00215977
IGFBP7	-0.053692	0.677394	0.956809	181	43	56	7	IPI00016915
TLN1	-0.116363	0.682055	0.956809	386	172	32	8	IPI00298994
APOA2	-0.022611	0.682909	0.956809	9618	32	4543	2	IPI00021854
VCAM1	-0.128768	0.6848	0.956809	108	55	11	6	IPI00018136;IPI00082827;IPI00643090
PROS1	0.017091	0.68841	0.956809	4572	166	1491	13	IPI00294004
PPBP	0.03378	0.68988	0.956809	968	36	235	6	IPI00022445
PRG2	-0.076667	0.692314	0.956809	13	9	6	3	IPI00010341
UBR1	-0.045639	0.693221	0.956809	153	8	50	1	IPI00217405;IPI00470915
FN1	-0.06146	0.694113	0.956809	26354	438	7610	25	IPI00339227; IPI00470919; IPI00642991
HPX	-0.006923	0.699465	0.956809	66241	155	24552	15	IPI00022488
PGAM1	0.045167	0.700202	0.956809	81	33	15	2	IPI00453476;IPI00549725
APOF	-0.029827	0.700907	0.956809	806	41	81	3	IPI00299435;IPI00480119
RBP4	-0.01849	0.701792	0.956809	13438	72	6578	7	IPI00022420;IPI00480192
GP6	-0.055606	0.703677	0.956809	77	25	11	1	IPI00102300;IPI00163074;IPI00640785
FKBP2	-0.169211	0.703687	0.956809	21	10	6	1	IPI00002535
C6	-0.016167	0.705163	0.956809	10446	277	3956	24	IPI00009920
SLPI	-0.063012	0.711346	0.95762	81	17	49	5	IPI00008580
CACNA2D1	0.061885	0.713549	0.95762	49	31	18	3	IPI00470535;IPI00472305;IPI00479514
LYVE1	-0.02094	0.714064	0.95762	356	33	179	2	IPI00290856
F9	-0.037246	0.719606	0.961326	1664	92	718	10	IPI00296176
SELL	0.012934	0.726978	0.96744	829	41	400	5	IPI00218795
AMBP	0.037167	0.736268	0.971346	12219	102	6095	9	IPI00022426
FCN3	-0.020816	0.743886	0.971346	2026	70	391	3	IPI00556567;IPI00643972
COL6A3	-0.139288	0.744544	0.971346	27	19	9	2	IPI00022200;IPI00072917;IPI00072918;IPI00220701;IPI00376964
CD59	-0.162156	0.747484	0.971346	15	6	10	2	IPI00011302
ICAM1	0.024882	0.7516	0.971346	114	39	42	4	IPI00008494;IPI00642425
F5	0.051667	0.753589	0.971346	438	122	6	4	IPI00022937;IPI00478809
VWF	0.123182	0.754323	0.971346	81	41	22	7	IPI00023014
PEPD	-0.08	0.756377	0.971346	16	8	6	4	IPI00257882
CRTAC1	-0.049671	0.756666	0.971346	212	54	23	4	IPI00451624;IPI00451625;IPI00514324
F10	-0.019882	0.759461	0.971346	1696	101	645	12	IPI00019576
HGFAC	0.064587	0.760794	0.971346	2288	123	1038	14	IPI00029193
MINPP1	0.074389	0.766451	0.973203	165	54	72	4	IPI00293748
TGFB1	-0.03817	0.779581	0.973203	38	21	12	2	IPI00000075
PGK1	0.1197	0.780731	0.973203	89	47	10	1	IPI00169383
GP1BA	0.072786	0.782938	0.973203	130	26	22	2	IPI00011255
RARRES2	0.02125	0.782982	0.973203	309	34	40	2	IPI00019176
SPARC	-0.021267	0.784111	0.973203	400	50	204	8	IPI00014572;IPI00654685
CRELD1	-0.0375	0.785159	0.973203	23	13	12	5	IPI00101608;IPI00168896
APOC4	-0.0325	0.788422	0.973203	545	39	12	2	IPI00022731
SLURP1	-0.098	0.799485	0.973203	12	6	5	2	IPI00022620
GLIPR2	-0.046604	0.80183	0.973203	197	29	32	1	IPI00007067
CNN2	0.156845	0.802873	0.973203	44	18	21	3	IPI00015262;IPI00398735
SPINK5	-0.068724	0.804935	0.973203	51	31	29	8	IPI00299453;IPI00654656
IPI00639937	0.005932	0.805524	0.973203	27486	241	11634	13	IPI00639937
SERPINA3	-0.034991	0.809111	0.973203	32279	138	190	1	IPI00550991
COLEC11	0.017179	0.811796	0.973203	170	30	46	2	IPI00031490;IPI00385429;IPI00554598
PRKCSH	0.04125	0.812308	0.973203	126	50	12	2	IPI00026154;IPI00419384
ARMET	-0.118158	0.819033	0.973203	10	7	4	2	IPI00328748
PDGFB	0.036667	0.828993	0.973203	15	8	6	1	IPI00000044;IPI00334195
ACTC1	-0.06625	0.830035	0.973203	1479	36	40	1	IPI00023006
A2M	0.015467	0.833566	0.973203	80421	492	18878	28	IPI00478003; PI00465313
NEGR1	0.0251	0.845838	0.973203	17	11	7	2	IPI00176221;IPI00479497
STIP1	-0.028636	0.860412	0.973203	21	15	6	1	IPI00013894;IPI00479946
DAG1	0.0825	0.861411	0.973203	28	14	4	2	IPI00028911
F11	0.005581	0.861946	0.973203	1771	186	877	21	IPI00008556
ALDOC	0.0585	0.863623	0.973203	70	14	5	2	IPI00418262
FKBP1A	-0.022109	0.863663	0.973203	61	23	12	2	IPI00413778
DSC3	-0.0225	0.863846	0.973203	24	11	8	1	IPI00031549;IPI00218928
PCOLCE	0.014516	0.864923	0.973203	115	36	30	2	IPI00299738
CD93	0.01949	0.866992	0.973203	161	43	106	6	IPI00299485
LGALS3BP	0.037786	0.869666	0.973203	128	59	18	3	IPI00023673
FGFR1	0.040345	0.871396	0.973203	167	41	39	2	IPI00005142;IPI00012036;IPI00012039;IPI00165947;IPI00216859;IPI00220983;IPI00328245;IPI00332838;IPI00410124;IPI00410125;IPI00410216;IPI00410217;IPI00410218;IPI00410219;IPI00410220;IPI00455176;IPI00477172
ECM2	-0.05	0.872451	0.973203	8	4	4	2	IPI00015315
C7	0.008068	0.873333	0.973203	5162	231	2458	20	IPI00296608
ANG	-0.05259	0.875331	0.973203	325	39	109	5	IPI00008554
TREML2	0.0425	0.876129	0.973203	5	3	4	1	IPI00015696
CCL5	-0.018333	0.876693	0.973203	157	17	74	1	IPI00009309
PRDX6	-0.029143	0.876807	0.973203	94	43	14	2	IPI00220301
MCAM	-0.019545	0.877532	0.973203	130	46	11	5	IPI00016334; IPI00445227
YWHAZ	0.027796	0.882774	0.973203	272	52	9	1	IPI00021263;IPI00180776
PF4V1	0.012218	0.883549	0.973203	626	22	285	4	IPI00022295
C1S	-0.006815	0.887225	0.973203	7046	183	1670	16	IPI00017696
C4BPB	-0.013903	0.891829	0.973203	1533	63	582	7	IPI00025862;IPI00555752
INHBC	0.034508	0.893378	0.973203	10	3	10	2	IPI00023314
VCL	-0.028333	0.900104	0.973203	1199	279	6	3	IPI00291175;IPI00307162
CSF1R	0.0198	0.900605	0.973203	20	9	9	1	IPI00011218
CADM1	0.014808	0.902354	0.973203	43	11	14	3	IPI00003813;IPI00166392
EPB49	0.036444	0.904995	0.973203	101	47	9	1	IPI00216633;IPI00292290;IPI00556409
PTGES3	0.010768	0.905684	0.973203	130	33	68	2	IPI00015029;IPI00479875;IPI00656118
PFN1	0.01384	0.905873	0.973203	445	54	16	1	IPI00216691
FSTL1	0.028571	0.916029	0.973203	23	13	7	2	IPI00029723
SERPINF1	0.004571	0.916238	0.973203	3355	125	149	1	IPI00006114
CLU	0.004992	0.917108	0.973203	4353	111	630	2	IPI00291262;IPI00400826
LTBP2	0.023571	0.92116	0.973203	52	23	13	2	IPI00292150
GPR64	-0.017143	0.92697	0.973203	20	5	7	2	IPI00383614;IPI00409727;IPI00409730;IPI00478283;IPI00552229;IPI00644333
CTSS	-0.016647	0.928929	0.973203	13	9	4	2	IPI00299150
C1orf56	-0.015735	0.929241	0.973203	226	33	51	1	IPI00477432;IPI00550533
QSOX1	0.018129	0.933378	0.973203	785	120	18	3	IPI00003590;IPI00465016
C1RL	0.009508	0.933913	0.973203	524	66	35	1	IPI00009793
TGFBI	0.009474	0.936368	0.973203	36	12	19	3	IPI00018219
CNPY3	0.0225	0.938267	0.973203	15	8	4	2	IPI00000675;IPI00106795;IPI00551062
NTRK2	-0.036443	0.939088	0.973203	9	3	8	1	IPI00003366;IPI00163641;IPI00179433;IPI00478527;IPI00604575
RTN4RL2	0.013333	0.939125	0.973203	9	3	6	2	IPI00328746
BST1	0.015644	0.941629	0.973203	9	6	4	2	IPI00026240
PLTP	-0.016	0.942983	0.973203	43	22	5	1	IPI00022733;IPI00643034
TREML1	-0.006134	0.952941	0.973203	104	19	55	3	IPI00410333
CAMP	-0.006584	0.953476	0.973203	218	29	105	6	IPI00292532
F13A1	0.01375	0.954441	0.973203	377	80	4	3	IPI00297550
LOC389842	0.01	0.955309	0.973203	30	15	10	1	IPI00399212;IPI00414127
IGFBP3	-0.002651	0.958378	0.973203	1347	94	417	8	IPI00018305; IPI00444386
MASP2	-0.00446	0.959139	0.973203	265	35	124	2	IPI00294713;IPI00306378
ADAMDEC1	-0.006518	0.962427	0.973683	22	13	10	2	IPI00004480
PROZ	0.00185	0.981671	0.988304	671	78	199	4	IPI00027843;IPI00216065
WISP2	-0.009077	0.985251	0.988304	17	9	10	4	IPI00022052;IPI00447485
EIF5A	-0.002489	0.985447	0.988304	179	36	72	3	IPI00376005;IPI00411704
RNASE4	0.000514	0.995249	0.995249	273	33	107	5	IPI00029699
aP-value = significance level for no difference in protein concentration; FDR = estimated false discovery rate for this test.
bTotal number of peptides identified for protein across all experiments
cNumber of unique peptides identified for protein across all experiments
dTotal number of labeled peptides identified with high confidence used for quantification across all experiments
eNumber of unique of labeled peptides identified with high confidence used for quantification across all experiments
fIPI identifiers for all proteins identified by total peptides
gThe DRB5 protein group also includes ZNF749; LOC100133811; LOC100133484; LOC100133661; HLA-DRB1; HLA-DRB4; RNASE2; and HLA-DRB3.
