# Supplementary material for: Novel proteins associated with risk for coronary heart disease or stroke among postmenopausal women identified by in-depth plasma proteome profiling
Source: Genome Med. 2010 Jul 28;2(7):48. doi: 10.1186/gm169 (PMC2923740; doi:10.1186/gm169)
Supplement: Additional file 4 — Table S3. Stroke case versus control log(base2)-transformed concentration ratios for all quantified proteins. [file gm169-S4.XLS]

## Sheet: add_Supp_Table3_bw
Supplementary Table 3. Stroke case versus control log(base2)-transformed concentration ratios for all quantified proteins
Protein	Log(base2) Case vs. Control Ratio	P-valuea	FDRa	Total peptidesb	Unique peptidesc	Total quantified peptidesd	Unique quantified peptidese	IPI identifiersf
APOA2	-0.120274	2.7e-05	0.009938	51338	42	27873	4	IPI00021854
PPIA	0.194492	7.7e-05	0.014092	1901	58	525	4	IPI00419585
IGFBP4	0.409459	0.00032	0.039205	206	31	146	6	IPI00305380
F2	-0.073161	0.000702	0.064367	32528	192	20918	27	IPI00019568
IGF2	-0.069383	0.00225	0.138548	840	20	673	2	IPI00001611;IPI00215977
C6	-0.140011	0.002265	0.138548	4777	222	2187	19	IPI00009920
LILRA3	0.316422	0.003412	0.177234	97	32	23	2	IPI00329104;IPI00655984
HPX	-0.044819	0.004072	0.177234	64032	159	27227	16	IPI00022488
IGFBP6	0.666869	0.004346	0.177234	95	28	43	7	IPI00029235
LOC650157	0.236746	0.0051	0.187172	97	8	67	1	IPI00397191
IGFBP2	0.479888	0.006088	0.189371	349	50	267	8	IPI00297284
GC	-0.053235	0.006991	0.189371	37416	182	19592	19	IPI00555812
CADM1	-0.199429	0.00762	0.189371	108	25	38	3	IPI00003813;IPI00166392
PIN1	0.190072	0.007668	0.189371	90	23	33	2	IPI00013723
CTSD	0.490069	0.007758	0.189371	93	44	17	2	IPI00011229
COL1A1	0.194738	0.008256	0.189371	71	12	59	1	IPI00297646
F13B	0.120628	0.009031	0.194974	5081	202	2974	27	IPI00007240
MANSC1	-0.962	0.010171	0.207384	33	16	10	2	IPI00032288
COL6A3	0.827689	0.010883	0.210206	45	25	16	2	IPI00022200;IPI00072917;IPI00072918;IPI00220701;IPI00376964
GRN	0.316474	0.013025	0.239013	51	19	33	1	IPI00181753;IPI00296713
RNASE1	0.58244	0.014296	0.24397	342	24	261	5	IPI00014048
MTPN	0.248822	0.014625	0.24397	84	22	23	2	IPI00179589
GLIPR2	0.622889	0.016842	0.265365	38	14	12	1	IPI00007067
ADAMTSL2	0.205417	0.018418	0.265365	123	35	48	4	IPI00644346
ITIH4	-0.237623	0.018693	0.265365	23461	257	1262	2	IPI00218192; IPI00294193
HLA-DRB5g	0.783986	0.0188	0.265365	35	9	20	1	IPI00019449;IPI00289860
KLKB1	-0.115496	0.020237	0.270984	2809	140	1618	16	IPI00008558;IPI00654888
CD59	0.866162	0.020766	0.270984	23	8	20	2	IPI00011302
CD14	0.104353	0.021413	0.270984	1095	70	205	4	IPI00029260
CSF1R	0.25865	0.022287	0.272639	103	9	24	2	IPI00011218
GRB2	1.58	0.023538	0.278663	22	7	9	1	IPI00021327
CD5L	0.147132	0.025299	0.29015	1203	68	816	12	IPI00025204
B2M	0.072768	0.02796	0.310948	550	31	273	3	IPI00004656
SERPINC1	-0.063127	0.031221	0.325561	49674	141	886	6	IPI00032179; IPI00165421
FCN3	0.132227	0.032303	0.325561	1044	58	304	2	IPI00293925;IPI00419744;IPI00556567;IPI00643972
HGFAC	-0.591934	0.032421	0.325561	503	82	213	10	IPI00029193
RBP4	0.04776	0.034604	0.325561	53266	72	29374	7	IPI00022420;IPI00480192
CFHR5	-0.080018	0.034793	0.325561	790	84	538	13	IPI00006543
PRDX2	-0.533333	0.036056	0.325561	259	40	18	2	IPI00027350;IPI00375400
C8A	-0.178544	0.037322	0.325561	2705	109	1295	10	IPI00011252;IPI00414018
ADAMTSL4	-0.130289	0.037347	0.325561	234	51	111	4	IPI00374068;IPI00550741
QSOX1	0.370361	0.037591	0.325561	292	71	21	1	IPI00003590;IPI00465016; IPI00015916
CPB2	-0.228163	0.038145	0.325561	206	42	32	3	IPI00329775
FETUB	0.066177	0.041037	0.332687	978	78	312	5	IPI00005439;IPI00550349
PPIF	0.3175	0.041358	0.332687	147	25	23	2	IPI00026519
LCN2	0.171825	0.041699	0.332687	303	46	37	2	IPI00299547;IPI00643623
DSC1	-0.264726	0.043769	0.33979	157	47	11	1	IPI00007425;IPI00216099;IPI00386975
CLEC3B	-0.061713	0.050518	0.378369	1353	74	486	7	IPI00009028
HRG	-0.096582	0.052423	0.384787	11264	142	946	10	IPI00022371
CLU	-0.066971	0.053749	0.386784	10039	110	938	2	IPI00291262;IPI00400826
SLPI	0.545394	0.055366	0.387848	9	4	8	2	IPI00008580
ARMET	0.196489	0.056011	0.387848	348	38	141	3	IPI00328748
CFD	0.066561	0.059596	0.392223	1442	72	530	4	IPI00019579;IPI00165972
HINT1	0.552419	0.059648	0.392223	23	13	13	1	IPI00239077
CFH	-0.049847	0.060904	0.392223	66301	400	36200	54	IPI00556148
ZYX	0.405217	0.062095	0.392223	389	57	31	2	IPI00020513;IPI00396557
PROZ	-0.216141	0.062174	0.392223	257	54	52	3	IPI00027843;IPI00216065
PROC	-0.088279	0.063055	0.392223	745	65	303	4	IPI00021817
SERPINA10	-0.075464	0.06459	0.39223	496	68	55	1	IPI00007199
KRT9	-0.465	0.067791	0.39223	10660	160	35	2	IPI00019359
ITIH3	-0.108192	0.068698	0.39223	4067	156	72	1	IPI00028413
F9	-0.167686	0.069465	0.39223	1099	85	565	8	IPI00296176
HSPG2	0.256008	0.07008	0.39223	104	55	33	7	IPI00024284
SPINK1	1.38481	0.070167	0.39223	19	6	17	2	IPI00020687
EIF4H	-0.124558	0.070537	0.39223	35	12	20	1	IPI00014263;IPI00220894;IPI00375127;IPI00471922
IGFBP7	0.237508	0.072056	0.394386	75	32	29	5	IPI00016915
AK2	0.547857	0.073315	0.394386	98	26	10	1	IPI00215901;IPI00218988
RPS12	0.573182	0.074208	0.394386	24	10	13	1	IPI00013917;IPI00414922;IPI00456898
TPM4	0.51369	0.075409	0.394386	331	68	37	2	IPI00010779; IPI00216975
SELL	-0.046866	0.076298	0.394386	1100	38	576	3	IPI00218795
C1QB	0.045049	0.077871	0.39467	4290	52	808	2	IPI00218746;IPI00477992; IPI00643948
SFTPB	0.160065	0.078504	0.39467	55	18	18	3	IPI00296083
MST1	-0.164566	0.083423	0.407816	617	124	324	19	IPI00292218;IPI00555830; IPI00385782
TFF1	0.938333	0.083941	0.407816	8	4	5	1	IPI00022283
UBE2L3	-0.495	0.085555	0.407816	94	26	6	1	IPI00021347;IPI00655957
C1orf56	-0.530833	0.085564	0.407816	223	24	6	1	IPI00550533
GAPDH	0.265537	0.087035	0.409511	239	61	51	2	IPI00219018; IPI00383758
LRG1	0.370308	0.089418	0.412931	179	51	49	1	IPI00022417
APOB	-0.194592	0.090973	0.412931	3772	632	110	8	IPI00022229
FKBP2	0.340877	0.091137	0.412931	81	24	31	1	IPI00002535
MAPRE1	0.245072	0.094204	0.421312	81	25	14	1	IPI00017596
PEBP1	0.092644	0.095283	0.421312	136	38	26	1	IPI00219446
CAP1	-0.312646	0.101311	0.442631	72	31	10	1	IPI00008274;IPI00639931;IPI00641881;IPI00642414;IPI00644109;IPI00644589;IPI00645789;IPI00646269;IPI00646869;IPI00647351
AK1	-0.145223	0.104484	0.451123	253	49	27	2	IPI00018342;IPI00640817
VCAM1	0.266816	0.110212	0.470324	240	80	39	6	IPI00018136;IPI00082827;IPI00643090
PCOLCE	-0.05735	0.115727	0.488182	593	86	151	7	IPI00299738
C2	-0.150133	0.119724	0.499304	1409	145	439	10	IPI00303963
GP6	0.220108	0.131883	0.528069	76	20	14	1	IPI00102300;IPI00163074;IPI00640785
LTBP1	0.271425	0.132478	0.528069	190	53	58	8	IPI00220249;IPI00302679;IPI00410152
CHIT1	0.44	0.132692	0.528069	50	13	12	1	IPI00020165;IPI00375364;IPI00478217
PZP	0.102352	0.133673	0.528069	5461	200	1573	5	IPI00025426
C3	0.060621	0.134122	0.528069	133992	682	12462	27	IPI00164623
A1BG	-0.031438	0.135255	0.528069	15195	120	2806	4	IPI00022895; IPI00644018
PI16	-0.069688	0.14056	0.529503	1189	60	322	5	IPI00301143; IPI00446210
CDA	-0.158901	0.140796	0.529503	22	7	20	4	IPI00027983
IGFBP5	0.08442	0.142833	0.529503	256	40	133	3	IPI00029236
F10	0.08948	0.143459	0.529503	1063	91	467	13	IPI00019576
APOH	-0.034884	0.144925	0.529503	30445	119	18062	18	IPI00298828
ALDOA	0.180023	0.146879	0.529503	769	78	73	4	IPI00465439
OLFM1	-0.236354	0.146905	0.529503	29	12	16	1	IPI00017841;IPI00419820;IPI00419822;IPI00472517;IPI00550145
CHRDL1	0.589	0.147164	0.529503	17	8	10	1	IPI00478414;IPI00654588
RPS5	-0.16575	0.15033	0.53564	43	6	27	1	IPI00008433
TAGLN2	-0.035527	0.152412	0.537477	4209	95	783	4	IPI00550363;IPI00647915
CACNA2D1	0.178414	0.153774	0.537477	39	15	22	1	IPI00470535;IPI00472305;IPI00479514
FCGR2A	0.131627	0.157622	0.538179	49	11	24	1	IPI00023505;IPI00646445
THBS4	0.100507	0.159044	0.538179	195	43	136	7	IPI00328550
ARHGDIB	-0.099394	0.159353	0.538179	263	42	31	2	IPI00003817
PRNP	0.536667	0.161058	0.538179	19	6	18	1	IPI00022284;IPI00382843;IPI00646733
NIT2	0.538333	0.162061	0.538179	16	8	12	3	IPI00549467
PTPRC	0.6325	0.165707	0.538179	9	5	4	2	IPI00155168;IPI00306325;IPI00645319
PDLIM1	0.119576	0.165826	0.538179	1258	105	403	7	IPI00010414
ITIH1	-0.071074	0.168341	0.538179	5076	149	463	4	IPI00292530
PLG	-0.042589	0.169016	0.538179	18474	268	10863	38	IPI00019580
CAST	0.735	0.170105	0.538179	47	23	4	2	IPI00220857;IPI00220859;IPI00305750;IPI00396082;IPI00413492;IPI00465148
FGL2	-0.079762	0.171291	0.538179	96	17	41	1	IPI00030075
TFPI	-0.19	0.171572	0.538179	56	17	32	3	IPI00021834;IPI00218184;IPI00555718
C8B	-0.136048	0.179085	0.54813	1396	134	470	11	IPI00294395
TREML1	0.111691	0.183695	0.54813	126	17	62	1	IPI00410333
ADAMDEC1	0.116908	0.184123	0.54813	47	16	24	2	IPI00004480
KRT6B	0.665	0.186157	0.54813	1420	102	5	2	IPI00293665
C1QC	-0.039802	0.186232	0.54813	1926	47	146	2	IPI00022394;IPI00645196
BST1	-0.121539	0.186533	0.54813	60	28	22	4	IPI00026240
SLURP1	0.335	0.187005	0.54813	19	6	8	1	IPI00022620
PRG4	-0.081819	0.187046	0.54813	2128	127	685	9	IPI00655976; IPI00656092
SOD1	0.295982	0.188186	0.54813	56	19	29	3	IPI00218733
CRISP3	-0.04523	0.192257	0.555579	428	24	217	4	IPI00004798
PFN1	0.060029	0.195554	0.56069	5377	64	98	3	IPI00216691
SPINK5	0.248421	0.199052	0.566295	68	38	41	6	IPI00299453;IPI00478816;IPI00654656
PGK1	0.39535	0.202273	0.571033	129	38	44	4	IPI00169383
COLEC11	0.110361	0.204357	0.571962	218	36	15	2	IPI00031490;IPI00385429;IPI00554598
ITIH2	-0.05168	0.207083	0.571962	5932	175	511	1	IPI00305461;IPI00619918;IPI00645038
SH3BGRL2	0.065299	0.207278	0.571962	279	31	59	1	IPI00412272
IPI00219910	-0.287553	0.209464	0.57368	225	35	45	2	IPI00219910
CTSS	-0.049249	0.213358	0.579453	255	36	91	2	IPI00299150
C7	0.068686	0.216376	0.579453	2182	175	1173	15	IPI00296608
IGF1	-0.094903	0.21781	0.579453	114	14	82	4	IPI00001610;IPI00433029
LYZ	0.085798	0.219484	0.579453	174	22	27	3	IPI00019038
CSRP1	0.391263	0.221849	0.579453	57	18	6	1	IPI00442073
AHSG	-0.023442	0.223857	0.579453	48395	82	28819	8	IPI00022431
PRDX6	-0.167	0.224586	0.579453	75	32	17	2	IPI00220301
SH3BGRL3	-0.120128	0.225332	0.579453	134	26	22	1	IPI00010402
FKBP1A	-0.066951	0.225782	0.579453	218	19	65	4	IPI00413778;IPI00647507
GLRX	-0.095	0.232719	0.593111	70	15	35	2	IPI00219025
MARCO	0.137545	0.234428	0.593346	32	10	26	3	IPI00009521
CNN2	-0.86125	0.236669	0.594915	16	8	8	1	IPI00015262
CFHR4	-0.063801	0.240814	0.601216	269	32	168	4	IPI00021578;IPI00554672;IPI00644977
C9	0.040938	0.243083	0.60278	2678	130	668	9	IPI00022395
ANG	-0.812281	0.247815	0.607097	34	13	9	1	IPI00008554
PARK7	-0.103452	0.248132	0.607097	474	48	106	4	IPI00298547
MDH2	0.511304	0.252904	0.610732	97	38	25	5	IPI00291006
ALDOC	0.1545	0.252946	0.610732	243	23	39	2	IPI00418262
PPBP	-0.04825	0.254625	0.610766	3199	39	808	7	IPI00022445
SNX12	0.22375	0.260445	0.616917	93	36	8	1	IPI00438170;IPI00438171
IPI00639937	-0.02576	0.263271	0.616917	14687	224	6994	17	IPI00639937
CD248	0.116579	0.263426	0.616917	43	14	26	2	IPI00006971
CFP	0.049046	0.263913	0.616917	1219	63	757	10	IPI00021364
CTSB	0.515	0.266194	0.618311	6	3	4	1	IPI00295741
NEGR1	-0.08815	0.270793	0.625039	40	24	15	3	IPI00176221;IPI00479497;IPI00645710
LHB	-0.159444	0.272795	0.625725	17	4	14	1	IPI00000854
GIP	-0.385	0.283817	0.644854	5	2	5	1	IPI00015998
ENO1	0.063716	0.28465	0.644854	853	119	131	4	IPI00465248
IGFBP1	0.107174	0.290961	0.655108	135	34	49	3	IPI00031086;IPI00554663
C5	0.076491	0.298996	0.665347	2352	304	487	13	IPI00032291
APOE	-0.093589	0.299558	0.665347	4158	142	183	1	IPI00021842
APOF	-0.055829	0.303994	0.665347	1085	62	128	3	IPI00299435;IPI00480119
ABI3BP	0.102365	0.304924	0.665347	182	32	52	4	IPI00419966;IPI00440822;IPI00440824;IPI00440825
EFEMP1	0.150534	0.305998	0.665347	334	46	217	11	IPI00029658;IPI00220813;IPI00220814;IPI00220815
C4A	-0.062154	0.306806	0.665347	30387	465	5545	19	IPI00640742; IPI00643525; IPI00644600
C4orf48	-0.276667	0.309602	0.665347	13	7	5	1	IPI00374914
CCL14	0.208093	0.310012	0.665347	55	13	48	3	IPI00003375;IPI00215742
CD300A	0.15	0.313904	0.669785	117	12	16	1	IPI00414784;IPI00478840
APOD	-0.057777	0.31686	0.670045	3508	43	1001	5	IPI00006662
SRGN	0.152222	0.317678	0.670045	65	13	9	2	IPI00019372
CALR	0.160474	0.320901	0.670325	326	63	26	2	IPI00020599
FABP4	0.143333	0.321464	0.670325	265	21	13	2	IPI00215746
PRDX1	0.098578	0.326378	0.676728	343	55	32	1	IPI00000874
CPN1	0.051088	0.332158	0.679527	342	57	103	1	IPI00010295
FAM3C	-0.100844	0.333139	0.679527	77	34	36	4	IPI00021923;IPI00334282
ETFA	-0.294	0.334338	0.679527	17	12	5	2	IPI00010810
PF4	-0.046332	0.335134	0.679527	872	25	526	4	IPI00022446
CFHR3	0.040924	0.340846	0.682959	2295	52	715	5	IPI00027507
TPI1	0.040812	0.342385	0.682959	561	83	154	4	IPI00465028; IPI00451401
C8G	-0.021134	0.34241	0.682959	1351	63	319	5	IPI00011261
CD163	0.407286	0.34458	0.683571	58	29	37	8	IPI00104074;IPI00513892
SERPING1	-0.173518	0.350932	0.69243	5208	106	145	2	IPI00291866
BCHE	-0.037379	0.355328	0.697355	520	54	148	1	IPI00025864
CAMP	0.191179	0.360263	0.699872	85	18	10	3	IPI00292532
DKK3	-0.085556	0.360425	0.699872	142	44	20	3	IPI00002714;IPI00647572
NOTCH2	0.110309	0.364246	0.702298	121	44	88	11	IPI00297655
ANGPTL6	-0.314	0.365501	0.702298	29	11	5	1	IPI00289346
LPA	-0.076019	0.36981	0.705181	2012	111	1387	14	IPI00029168
PGLYRP1	0.069959	0.370845	0.705181	36	13	17	3	IPI00021085
LIMS1	0.159823	0.374293	0.707683	41	10	36	2	IPI00007634;IPI00244212;IPI00555886
S100A8	-0.13367	0.376017	0.707683	153	21	59	1	IPI00007047
AFM	-0.034582	0.38308	0.71494	6253	192	1169	14	IPI00019943
GDF2	-0.365	0.383769	0.71494	6	4	4	1	IPI00007015
IPI00019591	-0.023999	0.386931	0.71719	12789	196	5916	17	IPI00019591
DBH	0.147593	0.389406	0.718151	135	35	19	1	IPI00171678
MEGF9	-0.073527	0.391529	0.718456	41	19	31	5	IPI00401283
SCP2	-0.184286	0.395403	0.721955	11	4	7	1	IPI00026105;IPI00479510;IPI00479934
GM2A	-0.185417	0.400546	0.727725	24	11	13	2	IPI00018236;IPI00418376
CLTB	0.071857	0.411184	0.743371	43	5	37	1	IPI00014589;IPI00216472
INHBE	-0.155	0.414578	0.745833	18	11	4	2	IPI00011036
CFL1	0.035022	0.419939	0.751793	3384	63	667	9	IPI00012011
PF4V1	-0.049689	0.424448	0.752879	633	28	340	4	IPI00022295
APOM	-0.053937	0.424648	0.752879	1206	68	93	5	IPI00030739
CEACAM1	-0.064966	0.431978	0.759277	59	18	18	1	IPI00009938;IPI00184844;IPI00641900;IPI00644390
CFHR1	-0.031732	0.433775	0.759277	3453	78	1066	10	IPI00011264
TTR	-0.101831	0.434464	0.759277	26339	45	17	1	IPI00022432
SNX3	-0.13125	0.438453	0.759525	87	36	8	1	IPI00029740;IPI00552276
CFI	0.051177	0.439168	0.759525	10804	160	6739	16	IPI00291867
CD93	-0.067207	0.442003	0.759525	175	45	113	7	IPI00299485
YWHAB	0.063297	0.443782	0.759525	232	29	89	2	IPI00216318
ATRN	-0.060806	0.444953	0.759525	1299	117	476	12	IPI00027235;IPI00162735;IPI00218460;IPI00218461;IPI00218462;IPI00478671
CFHR2	-0.025117	0.455954	0.774699	1601	61	881	7	IPI00006154;IPI00218949
RP11-544M22.4	0.17	0.459322	0.776825	10	3	9	1	IPI00031145;IPI00168904;IPI00514310;IPI00607735;IPI00644969;IPI00645501
C1S	-0.021074	0.470412	0.788028	9630	167	4058	13	IPI00017696
PTGES3	-0.062806	0.474325	0.788028	52	18	44	2	IPI00015029;IPI00455632;IPI00479875;IPI00656118
C6orf115	0.052207	0.47713	0.788028	58	14	35		IPI00374316
PLEK	0.099855	0.477945	0.788028	519	47	36	2	IPI00306311
IPI00029863	-0.026536	0.479887	0.788028	4721	137	859	2	IPI00029863
KRT10	-0.260547	0.480221	0.788028	6142	148	17	1	IPI00009865;IPI00295684
VASN	0.121085	0.480976	0.788028	350	54	33	1	IPI00395488
DSTN	0.052453	0.488991	0.794178	217	33	24	5	IPI00031045;IPI00473014
ORM2	-0.021216	0.489058	0.794178	14006	72	3088	2	IPI00020091
NAP1L1	0.087894	0.493395	0.795629	271	58	13	2	IPI00023860
PXDN	0.19	0.494287	0.795629	33	9	6	1	IPI00016112
CRKL	0.165	0.496826	0.796223	38	25	4	1	IPI00004839
DDAH2	-0.1525	0.506794	0.805626	54	27	5	2	IPI00000760
NOV	0.407927	0.508811	0.805626	20	9	15	3	IPI00011140
APP	0.04512	0.511077	0.805626	116	35	46	4	IPI00006608;IPI00219182;IPI00219183;IPI00219185;IPI00219186;IPI00219187;IPI00394658;IPI00412568;IPI00412681;IPI00412924
C4B	-0.04382	0.511474	0.805626	33819	528	6143	18	IPI00418163
LCAT	-0.046443	0.521536	0.817965	404	60	95	3	IPI00022331
FABP5;FABP5L7	0.061354	0.528949	0.824656	161	29	71	9	IPI00007797
C4BPA	-0.066795	0.530296	0.824656	7983	143	4832	16	IPI00021727
F12	-0.037913	0.534863	0.828248	3975	128	1925	15	IPI00019581
C7orf41	-0.153182	0.538278	0.830033	8	2	5	1	IPI00166546;IPI00384778
DBNL	-0.135	0.547774	0.841142	94	43	6	2	IPI00101968;IPI00396437;IPI00456925
CRTAC1	0.076619	0.554991	0.841684	320	64	32	4	IPI00451624;IPI00451625;IPI00451626;IPI00514324
C1R	-0.020679	0.555413	0.841684	6126	163	3344	15	IPI00296165
SHBG	0.040992	0.555453	0.841684	1044	91	196	3	IPI00023019
FN1	-0.064546	0.5573	0.841684	54973	582	11808	29	IPI00339227; IPI00470919; IPI00556632; IPI00642991
OAF	0.047391	0.55993	0.84219	327	49	46	2	IPI00328703
ENO2	-0.121237	0.562254	0.842234	213	41	45	2	IPI00216171
STIP1	0.045303	0.567535	0.846689	97	43	20	2	IPI00013894;IPI00479946
WISP2	0.216923	0.570393	0.847507	22	12	15	4	IPI00022052;IPI00447485
DAG1	0.155	0.57829	0.85225	24	14	9	1	IPI00028911
LOC284889;MIF	-0.052414	0.579914	0.85225	116	17	19	1	IPI00293276
AMBP	-0.045281	0.582557	0.85225	17263	98	7921	11	IPI00022426
EMILIN1	-0.165	0.582874	0.85225	31	15	5	2	IPI00013079
METAP1	-0.16	0.586345	0.853923	14	9	5	3	IPI00022239
IGFALS	-0.017694	0.591469	0.85798	909	132	113	3	IPI00020996
TIMP2	-0.096819	0.595002	0.859344	67	20	37	3	IPI00027166
CPN2	-0.041992	0.603308	0.859344	463	68	118	3	IPI00479116
VSIG4	0.1025	0.603513	0.859344	55	21	9	2	IPI00027038;IPI00552123;IPI00641261
EIF5A	-0.061294	0.603554	0.859344	75	24	27	3	IPI00069363;IPI00218084;IPI00376005;IPI00411704
DDT	0.195	0.605348	0.859344	73	17	4	1	IPI00293867
NCAM1	-0.13554	0.606458	0.859344	26	12	6	2	IPI00185362;IPI00220737;IPI00385035;IPI00411478;IPI00435020;IPI00555628
ECM1	0.027802	0.609387	0.860173	3584	176	1291	12	IPI00003351
SOD3	-0.077004	0.614577	0.861568	73	28	20	2	IPI00027827
ACP1	0.074286	0.61507	0.861568	19	6	14	3	IPI00218847;IPI00410615
ICAM1	0.034361	0.621979	0.867933	179	62	38	5	IPI00008494;IPI00642425
SIRPA	0.102294	0.625259	0.869204	15	8	5	2	IPI00332887;IPI00375705;IPI00479267;IPI00656087;IPI00656113
TIMD4	0.37	0.628153	0.869932	6	3	4	1	IPI00062700
C4BPB	0.047964	0.633023	0.873382	657	50	364	6	IPI00025862;IPI00555752
TFF3	0.16	0.638906	0.875359	7	3	6	1	IPI00018909
PRDX5	-0.105568	0.639226	0.875359	305	53	37	3	IPI00024915
FOLR2	0.078947	0.643063	0.877338	9	7	6	2	IPI00025755
SEPP1	0.04875	0.653321	0.882456	518	44	16	1	IPI00029061
CP	-0.026868	0.653842	0.882456	24148	285	4595	16	IPI00017601
RARRES2	-0.03875	0.654027	0.882456	103	20	16	2	IPI00019176
IGFBP3	-0.016793	0.656765	0.882904	1034	73	533	6	IPI00018305;IPI00556155; IPI00444386
FAIM3	0.215	0.663979	0.889344	4	2	4	1	IPI00023119
YWHAZ	-0.044312	0.672751	0.897817	245	43	27	1	IPI00021263;IPI00180776;IPI00396479
PCSK9	-0.023967	0.675988	0.898868	342	90	76	4	IPI00387168
LTBP4	0.13	0.684717	0.906643	13	8	4	2	IPI00395783
COX6B1	0.04539	0.686776	0.906643	26	7	25	2	IPI00216085;IPI00644559;IPI00654562
NOTCH3	-0.2	0.695134	0.914388	13	9	6	2	IPI00029819
THBS1	-0.100588	0.703623	0.920728	350	86	34	7	IPI00296099
FCN2	-0.12	0.706519	0.920728	106	22	4	1	IPI00017530;IPI00025052;IPI00554440
MCAM	-0.053529	0.712136	0.920728	64	19	17	2	IPI00016334
LYVE1	-0.019712	0.713324	0.920728	243	21	111	1	IPI00290856
MBL2	-0.036292	0.71484	0.920728	185	41	26	2	IPI00004373
PSAPL1	0.095	0.720873	0.920728	15	7	7	3	IPI00163920
FABP1	-0.05381	0.721745	0.920728	115	19	24	1	IPI00010290
SERPIND1	-0.032525	0.724826	0.920728	1952	133	99	3	IPI00292950
FGA	0.016674	0.725078	0.920728	60842	236	7350	6	IPI00021885
KRT1	0.14608	0.72873	0.920728	13271	180	40	2	IPI00220327
C1RL	0.030824	0.730525	0.920728	165	35	36	1	IPI00009793
HABP2	0.030826	0.733054	0.920728	1877	79	1218	9	IPI00041065
ACTC1	-0.131667	0.733117	0.920728	345	23	21	1	IPI00023006
BIN2	0.055435	0.736112	0.920728	47	19	11	1	IPI00550792
LUM	0.008978	0.74139	0.920728	3468	86	208	1	IPI00020986
CST1	0.09	0.743954	0.920728	38	17	6	2	IPI00305477
NPC2	0.021252	0.744473	0.920728	70	10	48	2	IPI00301579
MASP1	-0.017705	0.745112	0.920728	1580	102	712	11	IPI00299307; IPI00290283; IPI00216882
CST3	-0.017075	0.755118	0.922066	2335	39	164	3	IPI00032293
CCL5	0.03525	0.756213	0.922066	50	10	37	1	IPI00009309
ATF6B	0.0245	0.756495	0.922066	39	20	20	2	IPI00004084;IPI00221087;IPI00514304;IPI00647799
LGALS1	-0.05	0.762649	0.922066	82	21	14	2	IPI00219219
MASP2	-0.026481	0.763929	0.922066	245	27	75	2	IPI00294713;IPI00306378
SERPINA3	-0.026357	0.766507	0.922066	51419	133	411	1	IPI00550991
VTN	-0.007397	0.767418	0.922066	15825	123	6274	7	IPI00298971
HINT2	-0.063333	0.768193	0.922066	29	12	6	1	IPI00000335
F11	0.015344	0.768807	0.922066	307	91	126	12	IPI00008556;IPI00216588
RGS10	-0.05663	0.772836	0.922818	53	27	11	1	IPI00013454;IPI00216532;IPI00643554
FGFR1	-0.082813	0.774463	0.922818	102	29	8	2	IPI00005142;IPI00216859;IPI00410124;IPI00410125;IPI00477172
FGB	0.015424	0.779322	0.923353	112263	195	36085	12	IPI00298497
FGG	0.015949	0.779944	0.923353	57105	186	16588	12	IPI00021891;IPI00219713
NEXN	0.066691	0.788894	0.930946	65	30	8	3	IPI00180404
TGFB1	0.017453	0.79309	0.932898	81	27	39	2	IPI00000075
FBLN1	-0.030393	0.800952	0.939136	1957	94	784	9	IPI00218803;IPI00296534;IPI00333852;IPI00413623
AGT	0.06	0.810859	0.947724	3069	93	6	1	IPI00032220
GPX3	0.009438	0.81694	0.947993	1088	47	134	2	IPI00026199
RNASE4	0.025433	0.817345	0.947993	69	14	27	3	IPI00029699
GOLM1	0.029412	0.818839	0.947993	130	43	15	2	IPI00171411;IPI00640157
TIMP1	-0.034093	0.822906	0.948722	324	45	106	5	IPI00032292;IPI00642739; IPI00552339
NTRK2	-0.053608	0.824638	0.948722	38	10	29	2	IPI00003366;IPI00163641;IPI00179433;IPI00478527;IPI00604575
CNPY2	-0.05	0.831658	0.952303	17	4	4	1	IPI00443909
SPARCL1	0.011341	0.832941	0.952303	424	68	89	6	IPI00296777
CD44	0.01739	0.838543	0.953431	334	26	26	1	IPI00297160;IPI00305064;IPI00418465;IPI00419219
FBN1	0.018805	0.840873	0.953431	458	104	309	17	IPI00328113
PGLYRP2	0.005508	0.843524	0.953431	2766	115	1070	5	IPI00163207;IPI00394992
VCP	0.024444	0.844319	0.953431	124	43	23	2	IPI00022774;IPI00478540
LYPLA1	-0.045	0.852596	0.958651	4	2	4	1	IPI00007321;IPI00398727
VASP	0.013024	0.855092	0.958651	950	81	192	3	IPI00301058
SPARC	-0.009669	0.864058	0.958651	479	57	247	8	IPI00014572;IPI00654685
TAGLN	0.02	0.864558	0.958651	65	29	10	1	IPI00216138
ALDOB	0.0425	0.868883	0.958651	41	16	4	1	IPI00218407
FGFBP2	0.024611	0.870321	0.958651	80	24	23	1	IPI00011194
GSN	0.010361	0.870947	0.958651	17894	202	378	3	IPI00026314; IPI00641047
PON1	-0.012822	0.871144	0.958651	2266	80	259	2	IPI00555746; IPI00218732
SRP9L1;SRP9	0.05	0.872451	0.958651	5	3	4	1	IPI00642816
ORM1	-0.002989	0.875403	0.959024	26862	68	4050	2	IPI00022429
CST6	0.004249	0.881281	0.96259	286	31	193	4	IPI00019954
CHL1	0.01393	0.886557	0.965479	186	56	56	8	IPI00299059
TSKU	-0.0325	0.890069	0.966371	34	23	4	1	IPI00641368
COMP	-0.004832	0.900534	0.966371	905	124	495	18	IPI00028030; IPI00643348
CLIC1	-0.018911	0.902669	0.966371	128	31	22	2	IPI00010896;IPI00554767;IPI00640548;IPI00646484;IPI00647593
PTPRG	-0.024	0.902737	0.966371	84	35	7	1	IPI00011651
PKM2	-0.013382	0.903589	0.966371	262	92	67	4	IPI00220644;IPI00383237;IPI00479186;IPI00607698
UBR1	-0.011014	0.903649	0.966371	170	8	59	1	IPI00217405;IPI00470915
INHBC	-0.02539	0.905808	0.966371	15	9	9	2	IPI00023314
C1QA	0.018125	0.912076	0.967105	621	21	6	1	IPI00022392
LGALS3BP	-0.013541	0.914001	0.967105	136	52	48	3	IPI00023673;IPI00644992;IPI00646772
KNG1	0.003121	0.921541	0.967105	48801	203	24937	16	IPI00032328; IPI00215894
YWHAG	-0.008581	0.92223	0.967105	110	29	18	2	IPI00220642
SELP	-0.026905	0.924493	0.967105	19	10	15	3	IPI00295339;IPI00514233;IPI00643835;IPI00644144;IPI00645234;IPI00646956
SERPINF1	-0.003678	0.924624	0.967105	2526	112	117	1	IPI00006114
PEAR1	-0.021691	0.924942	0.967105	30	12	19	4	IPI00154858
PPP1R14A	-0.025	0.92968	0.969297	16	5	5	1	IPI00059135
S100A11	0.011389	0.933194	0.970204	44	12	19	1	IPI00013895;IPI00029574
DPEP2	0.025	0.94253	0.977143	44	17	5	2	IPI00007127
PGAM1	0.0075	0.946521	0.978516	35	17	9	1	IPI00453476;IPI00549725
A2M	0.004294	0.955682	0.983771	48773	463	9248	21	IPI00478003; IPI00465313
GP1BA	0.013495	0.956965	0.983771	257	33	21	2	IPI00011255
PSAP	-0.020862	0.965588	0.986408	44	22	15	2	IPI00012503;IPI00219824;IPI00219825
CCL15	0.006818	0.96697	0.986408	21	4	16	2	IPI00003440
MB	-0.01	0.968481	0.986408	28	12	6	1	IPI00217493
C3orf10	-0.01	0.970281	0.986408	7	3	6	1	IPI00000296;IPI00643613
LSAMP	0.00381	0.978978	0.9925	41	16	10	2	IPI00013303
TLN1	-0.002749	0.988842	0.995945	392	152	47	9	IPI00298994
PLVAP	0.005	0.988851	0.995945	5	2	4	2	IPI00171516
EPB49	-0.004	0.990517	0.995945	49	30	5	1	IPI00216633;IPI00292290;IPI00556409
DEFA1;LOC728358	0.000474	0.997319	1	72	14	32	3	IPI00005721;IPI00021827
RCTPI1	0	1	1	53	8	9	2	IPI00383071
aP-value = significance level for no difference in protein concentration; FDR = estimated false discovery rate for this test.
bTotal number of peptides identified for protein across all experiments
cNumber of unique peptides identified for protein across all experiments
dTotal number of labeled peptides identified with high confidence used for quantification across all experiments
eNumber of unique of labeled peptides identified with high confidence used for quantification across all experiments
fIPI identifiers for all proteins identified by total peptides
gThe DRB5 protein group also includes ZNF749; LOC100133811; LOC100133484; LOC100133661; HLA-DRB1; HLA-DRB4; RNASE2; and HLA-DRB3.
